# Supplementary material for: Galápagos tortoise stable isotope ecology and the 1850s Floreana Island Chelonoidis niger niger extinction
Source: Sci Rep. 2022 Dec 23;12:22187. doi: 10.1038/s41598-022-26631-y (PMC9789057; doi:10.1038/s41598-022-26631-y)
Supplement: Supplementary file 1 — Supplementary Information 1. [file 41598_2022_26631_MOESM1_ESM.xlsx]

## Sheet: Dataset1
Sample ID	Taxon	Taxon (Original)	Island Name	Catalogue	Collector/Original Number	Sex	Age	Date	Year	Sample Location	Type	d13Cap	d18O	d13Ccol	d15N	d13Ckeratin	d15Nkeratin	d13Cskin	d15Nskin	dD bone	%H bone	dD keratin	%H keratin	dD skin	%H skin	%N bone	%C bone	C:N bone	%N keratin	%C keratin	C:N keratin	%N skin	%C skin	C:N skin	Suess correction	original d13Cap	original d13Ccol
1	Chelonoidis niger ssp.	-	Unk-Gold Rush	CA-SFR-186H/TC-529	-	-	-	1850s	1850	Humerus	Wild	-6	5.7	-15.9	8.7					-53.9	5.2					15.2	41.6	2.7
2	Chelonoidis niger vicina	Geochelone wallacei	Rabida	CAS 8134	R.H. Beck/2409	-	Adult	1905-12-20	1905	Scapula	Wild	-2.05	-3.71	-13.1	11.3					-35.9	5.6					16.7	45.9	2.7
3	Chelonoidis niger hoodensis	Geochelone hoodensis	Española	CAS 8138	R.H. Beck	-	-	1906-06-27	taq 1906	Humerus	Wild			-15.6	19.7					-40.4	5					15.4	43.2	2.8
4	Chelonoidis niger microphyes	Geochelone microphyes	Isabela	CAS-SUR 4800	E. Heller and R.E. Snodgrass	Male	Adult	taq 1898	taq 1898	Plastron	Wild	-11.27	-6.79	-21.1	14.7					-38.6	5.5					16	46.6	2.9
5	Chelonoidis niger hoodensis	Geochelone hoodensis	Española	CAS 8136	R.H. Beck	-	-	1906-02-03	1906	Plastron	Wild			-15.8	13.1					-39.1	2.8					13.1	37.9	2.9
6	Chelonoidis niger hoodensis	Geochelone hoodensis	Española	CAS 8137	R.H. Beck	-	-	taq 1906	taq 1906	Unidentified long bone	Wild			-13.5	18.4					-40.5	5.4					12.1	33.5	2.8
7	Chelonoidis niger hoodensis	Geochelone hoodensis	Española	CAS 8121 (Holotype)	E.S. King	Male	Adult	1906-06-27	1906	Scapula	Wild			-14.2	17.2					-29.9	5.7					16.7	46	2.8
8	Chelonoidis niger hoodensis	Geochelone hoodensis	Española	CAS 8122 (Paratype)	W.H. Ochsner	Female	Adult	1906-06-26	1906	Scapula	Wild			-18.9	13.3					-37.3	5.4					16.7	45.8	2.7
9	Chelonoidis niger porteri	Geochelone porteri	Santa Cruz	CAS 8276	R.H. Beck	Female	Adult	1897-1905	1897-1905	Scapula	Wild			-17	12.8					-37.8	5.6					16.9	45.8	2.7
10	Chelonoidis niger porteri	Geochelone porteri	Santa Cruz	CAS 8274	R.H. Beck, J.R. Slevin and F.X. Williams/1783	Female	Adult	1897-1905	1897-1905	Scapula	Wild			-17.6	12.3					-41.2	5.6					16.5	45	2.7
11	Chelonoidis niger porteri	Geochelone porteri	Santa Cruz	CAS 8275	R.H. Beck, J.R. Slevin and F.X. Williams/1861	Male	Adult	1905-10-26	1905	Scapula	Wild	-4.6	-2.1	-14.4	8.7	-16.1	11.9	-16.4	11.9	-40.4	5.8	-44.9	5.5	-53.3	5.2	17	46.1	2.7	13.9	49.2	3.5	12.4	43.2	3.5
12	Chelonoidis niger porteri	Geochelone porteri	Santa Cruz	CAS 8382	J.R. Slevin and R.H. Beck	Female	-	1897-1905	1897-1905	Scapula	Wild			-14.2	12.6					-37.9	5.5					16.2	44.3	2.7
13	Chelonoidis niger chathamensis	Geochelone chathamensis	San Cristóbal	CAS 8129	J.R. Slevin and R.H. Beck	-	Adult	410±20	410±20	Humerus	Wild			-15.3	9.8					-32.9	5.4					16.9	45.8	2.7
14	Chelonoidis niger chathamensis	Geochelone chathamensis	San Cristóbal	CAS 8133 (Paratype)	R.H. Beck/2618	Female	Adult	1906-02-10	1906	Scapula	Wild			-18.6	11.3					-44.6	5.4					16.5	45.4	2.8
15	Chelonoidis niger abingdonii	Geochelone abingdoni	Pinta	CAS 8113	R.H. Beck	-	Adult	taq 1906	taq 1906	Scapula	Wild	-5.13	-2.23	-17.4	10.2					-38.5	5.4					16.7	45.4	2.7
16	Chelonoidis niger chathamensis	Geochelone chathamensis	San Cristóbal	CAS 8127 (Holotype)	J.R. Slevin and R.H. Beck	Male	Adult	taq 1906	taq 1906	Scapula	Wild			-16.1	9					-33.1	5.6					16.5	44.7	2.7
17	Chelonoidis niger chathamensis	Geochelone chathamensis	San Cristóbal	CAS 8128	J.R. Slevin and R.H. Beck	-	Adult	taq 1906	taq 1906	Scapula	Wild			-18.4	8.5					-36.9	5.5					16.6	45.2	2.7
18	Chelonoidis niger abingdonii	Geochelone abingdoni	Pinta	CAS 8112	R.H. Beck/4294	Male	Adult	1906-09-21	1906	Scapula	Wild	-4.59	-2.26	-15.8	9.6					-26	5.7					16.6	46	2.8
19	Chelonoidis niger hoodensis	Geochelone hoodensis	Española	CAS 8126	R.H. Beck	-	-	taq 1905	taq 1905	Unidentified long bone	Wild			-17.4	14.1					-35.6	4.7					12.2	39.4	3.2
20	Chelonoidis niger vicina	Geochelone wallacei	Rabida	CAS 8135	R.H. Beck	-	Adult	1905-12-21	1905	Nucal carapace	Wild	-3.12	-7.42	-14.1	12.9					-32.5	5.3					13.7	42	3.1
21	Chelonoidis niger duncanensis	Geochelone ephippium	Pinzón	CAS 8376	-	Female	Adult	1905-12-01	1905	Scapula	Wild	-7.4	7.6	-18.1	10.2	-18.4	12.2	-18.1	10.6	-46	5.4	-60.3	5.6	-33.7	5.1	16.9	45.8	2.7	14.3	49.6	3.5	13.8	43.7	3.2
22	Chelonoidis niger duncanensis	Geochelone ephippium	Pinzón	CAS 8342	R.H. Beck/2159	Female	Adult	December 1-17, 1905	1905	Scapula	Wild			-19.1	11.3					-37.1	5.5					16.7	45.5	2.7
23	Chelonoidis niger duncanensis	Geochelone ephippium	Pinzón	CAS 8343	R.H. Beck/2160	Male	Adult	December 1-17, 1905	1905	Scapula	Wild			-22	10.6					-38.7	5.7					16.5	45.7	2.8
24	Chelonoidis niger guentheri	Geochelone guentheri	Isabela	CAS 8265	J.R. Slevin	Female	Adult	August 1-September 4, 1906	1906	Scapula	Wild	-6.05	-2.95	-18.1	7	-13.4	8.6			-40.6	5.4	-53.2	5.3			16.9	46.5	2.8	14.8	51.2	3.5
25	Chelonoidis niger guentheri	Geochelone guentheri	Isabela	CAS 8259	J.R. Slevin/4500	Female	Adult	1906-10-01	1906	Scapula	Wild	-4.66	-4.15	-15.2	8.7					-36.9	5.5					16	45.1	2.8
26	Chelonoidis niger guentheri	Geochelone guentheri	Isabela	CAS 8251	J.R. Slevin/4492	Female	Adult	1906-10-01	1906	Scapula	Wild	-4.73	-4.95	-14.2	5.4					-37.9	5.4					16.3	45.6	2.8
27	Chelonoidis niger guentheri	Geochelone guentheri	Isabela	CAS 8225	J.R. Slevin/4463	Female	Adult	1906-10-01	1906	Scapula	Wild	-3.74	-1.14	-13.1	6.6					-41.6	5.4					16.3	46.4	2.8
28	Chelonoidis niger darwini	Geochelone darwini	Santiago	CAS 8102	R.H. Beck	-	-	1905-12-28	1905	Femur	Wild			-21.4	10.7					-38.5	5.1					13.1	45.8	3.5
29	Chelonoidis niger darwini	Geochelone darwini	Santiago	CAS 8103	R.H. Beck	-	-	1905-12-27	1905	Humerus	Wild			-21.5	9.2					-50	5.1					13	44.4	3.4
30	Chelonoidis niger darwini	Geochelone darwini	Santiago	CAS 8104	R.H. Beck	-	Adult	1906-08-04	1906	Scapula	Wild			-11.4	7.7					-39.1	5.4					16.2	45.8	2.8
31	Chelonoidis niger darwini	Geochelone darwini	Santiago	CAS 8106	R.H. Beck/3976	Female	Adult	1906-08-03	1906	Scapula	Wild			-13.9	11.9					-28.8	5.4					16.3	45.9	2.8
32	Chelonoidis niger niger	Geochelone nigra nigra	Floreana	AMNH-R46422	-	-	-	170±30	170±30	-	Wild	-3	6	-13.6	10.6					-34	5.4					16.5	45.7	2.8							-0.2	-2.8	-13.4
33	Chelonoidis niger niger	Geochelone nigra nigra	Floreana	AMNH-R46424	-	-	-	880±30	880±30	-	Wild	-3.7	-3.7	-15.7	13.3					-25.6	4.9					13.5	41.1	3							-0.1	-3.6	-15.6
34	Chelonoidis niger duncanensis	Geochelone nigra ephippium	Pinzón	AMNH-R87330	-	-	-	1928-1961	1961	-	Captive	-11.8	-5.6	-22	11.4					-62.1	5.3					15.7	46.3	2.9
35	Chelonoidis niger niger	Geochelone nigra?	Floreana	AMNH-R93382	-	Male	-	1928-1964	1964	-	Captive	-12.4	-10.1	-22.3	11.9					-58.1	5.5					16.5	45.9	2.8
36	Chelonoidis niger becki	Geochelone nigra becki	Isabela	AMNH-R110443	-	-	-	1967-10-01	1967	-	Captive	-12.3	-2.4	-23.1	9.8					-59.4	5.4					16.1	46.3	2.9
37	Chelonoidis niger duncanensis	Geochelone elephantopus ephippium	Pinzón	USNM 15192	Explorations of the West Coast of the Americas under Alexander Agassiz/1633	-	-	April 1888	1888	Plastron sample	Wild	-7.81	-6.81	-16.8	10.3	-18.8	9.9			-49	5.3	-60.6	5.9			15.8	46.2	2.9	15.4	50.6	3.3
38	Chelonoidis niger duncanensis	Geochelone elephantopus ephippium	Pinzón	USNM 15193	Explorations of the West Coast of the Americas under Alexander Agassiz/1633	-	-	April 1888	1888	Plastron sample	Wild	-8.67	-5.49	-18.8	9.6	-24.1	7.5			-51.4	5.6	-67.8	5.4			16	46.2	2.9	15.1	50.8	3.4
39	Chelonoidis niger vicina	Geochelone elephantopus vicina	Isabela	USNM 65896	-	-	-	taq 1923	tpq 1923	Carapace edge sample	Captive	-8.12	-4.77	-19.6	9.7					-49	5.3					16.5	45.7	2.8
40	Chelonoidis niger niger	Geochelone elephantopus	Floreana	USNM 84294	C.H. Townsend/"Extinct for nearly a century. Identification by Thomas H. Fritts, 7 September 1981. From a cave."	-	-	240±30	240±30	Carapace fragment sample	Wild	-5.86	3.38	-16.8	8.5					-48.4	5.5					15.5	42.4	2.7							-0.2	-5.66	-16.6
41	Chelonoidis niger abingdonii	Geochelone elephantopus abingdoni	Pinta	USNM 222479	-	-	-	1888	1888	Carapace? Fragments	Wild	-3.48	-2.29	-14.3	12.6					-34.1	4.5					16.9	45.8	2.7
42	Chelonoidis niger duncanensis	Geochelone elephantopus ephippium	Pinzón?	USNM 222494	-	-	-	1928	taq 1928	Carapace (loose) sample	Wild			-21.3	13					-73.3	5.4					16.9	45.6	2.7
43	Chelonoidis niger porteri	Geochelone elephantopus nigrita	Santa Cruz?	USNM 222501	-	-	-	1929-1934?	1929-1934?	Carapace edge sample	Wild			-21.7	11.9					-55.1	5.6					16.9	46.5	2.7
44	Chelonoidis niger abingdonii	Chelonoidis nigra abingdonii	Pinta	BMNH 1947.3.4.95 (type)	W. Cookson/Number 36	Female	-	1875	1875	Cranial core sample	Wild			-14	11.9					-42.3	5.5					16.8	45.2	2.7
45	Chelonoidis niger abingdonii	Chelonoidis nigra abingdonii	Pinta	BMNH 1947.3.4.39 (syntype)	Number 35	Male	-	1875	1875	Dentary core sample	Wild			-14.8	11.5					-51.1	5.4					16.8	45.9	2.7
46	Chelonoidis niger chathamensis	Chelonoidis nigra chathamensis	San Cristóbal	BMNH 1949.1.4.44	Number 43	Male	-	1884	1884	Phalanx core sample	Wild			-20.5	10.9					-35.7	5.5					16.9	45.4	2.7
47	Chelonoidis niger duncanensis	Chelonoidis nigra ephippium	Pinzón	BMNH 1974.2454	Tring Museum Collection/Number 3,Number 48	-	-	1891-1906	1891-1906	Leg core sample	Wild			-16.1	13.5					-52.9	5.5					14	45.5	3.3
48	Chelonoidis niger duncanensis	Chelonoidis nigra ephippium	Pinzón	BMNH 1900.3.27.1	Ernst Hartert/Number 27	-	-	1891-1906	1891-1906	Phalanx core sample	Wild			-18.9	15.8	-20.1	16.9			-44.2	5.3	-53.9	5.4			17.1	46.1	2.7	15.5	49.7	3.2
49	Chelonoidis niger duncanensis	Chelonoidis nigra ephippium	Pinzón	BMNH 1949.1.3.72	Harris/Number 24	Male	-	1897	1897	Phalanx core sample	Wild			-19.9	15.7	-21.1	12.8			-52.8	5.6	-70	5.6			16.2	47	2.9	15.1	49.2	3.3
50	Chelonoidis niger duncanensis	Chelonoidis nigra ephippium	Pinzón	BMNH 1900.3.27.2	Ernst Hartert/Number 26?	Female	-	1891-1906	1891-1906	Phalanx left back foot bone slice (from skeleton)	Wild			-18.6	10.9					-47.1	5.6					17	46.7	2.7
51	Chelonoidis niger duncanensis	Chelonoidis nigra ephippium	Pinzón	BMNH 1974.4.2453	Number 47	-	-	1891-1906	1891-1906	Leg core sample	Wild			-17.5	13.6					-50.1	5.3					15.1	46	3
52	Chelonoidis niger niger	Chelonoidis nigra nigra	Floreana	BMNH 1949.1.3.90	Tring Number 40/Number 41	Male	-	1833	1833	Cranial core sample	Wild	-12.45	-5.54	-22.9	10.3					-62.4	5.5					16.5	46	2.8
53	Chelonoidis niger duncanensis	Chelonoidis nigra porteri	Pinzón	BMNH 1974.2468	Number 5/Number 50	-	-	1901-1906	1901-1906	Leg bone core sample	Wild			-14.1	12.3					-48.6	5.6					16.1	45.5	2.8
54	Chelonoidis niger porteri	Chelonoidis nigra porteri	Santa Cruz	BMNH 1949.1.3.94	Tring No. 29/Number 42	Female	Juvenile	1902	1902	Phalanx slice plus core sample	Captive			-19	11.1	-19.7	11.1			-55.9	5.3	-69.3	5.4			16.6	45.9	2.8	15.5	50	3.2
55	Chelonoidis niger porteri	Chelonoidis nigra porteri	Santa Cruz	BMNH 1870.12.18.1	Number 12	-	Juvenile	1902	1902	Phalanx left back foot	Captive			-16.7	11.8					-50.9	5.4					15.9	51.6	3.3
56	Chelonoidis niger porteri	Chelonoidis nigra porteri	Santa Cruz	BMNH 1876.10.23.2	Number 16	-	Juvenile	1833	1833	Phalanx right front foot	Wild			-18.8	10.7					-66.1	5.4					15.8	45.8	2.9
57	Chelonoidis niger porteri	Chelonoidis nigra porteri	Santa Cruz	BMNH 1974.2463	No. 10/Number 49	-	-	1891-1906	1891-1906	Core samples x3	Wild			-16.5	7					-66.2	5.4					15.6	45.5	2.9
